# Supplementary material for: Genomic signatures of climate adaptation in bank voles
Source: Ecol Evol. 2024 Mar 7;14(3):e10886. doi: 10.1002/ece3.10886 (PMC10918726; doi:10.1002/ece3.10886)
Supplement: Supplementary file 2 — Tables S1–S12 [file ECE3-14-e10886-s001.xlsx]

## Sheet: Tab_S1_Samples
Site		Sample	Sampling date	Number of properly paired reads	Tissue type	Table S1. List of samples sequenced in this study.
NE3		Pal_03B	09.09.2015	2465742	toe
NE3		Pal_04	09.09.2015	2614748	toe
NE3		Pal_08	09.03.2015	2082870	toe
NE3		Pal_09	09.03.2015	3115252	toe
NE3		Pal_10	09.03.2015	2875014	toe
NE3		Pal_13	09.03.2015	2814360	toe
NE3		Pal_14	09.03.2015	2989518	toe
NE3		Pal_17A	09.03.2015	2914810	toe
NE3		Pal_17B	09.08.2015	2266098	toe
NE3		Pal_18A	09.03.2015	2411422	toe
NE3		Pal_18B	09.08.2015	1951890	toe
NE3		Pal_19	09.08.2015	2062520	toe
NE3		Pal_19A	09.03.2015	2215370	toe
NE3		Pal_19B	09.04.2015	2869494	toe
NE3		Pal_20A	09.03.2015	1849734	toe
NE3		Pal_20B	09.08.2015	1969044	toe
NE3		Pal_28A	09.04.2015	3138754	toe
NE3		Pal_30	09.08.2015	2544048	toe
NE3		Pal_31	09.08.2015	2839716	toe
NE3		Pal_39	09.08.2015	2410880	toe
NE3		Pal_40A	09.03.2015	2741014	toe
NE3		Pal_40B	09.08.2015	3024526	toe
NE3		Pal_47	09.08.2015	2584268	toe
NE3		Pal_M	09.03.2015	2560248	toe
NE2		Man_19	11.17.2015	1486192	toe
NE2		Man_21	11.17.2015	1408496	toe
NE2		Man_22	11.17.2015	1048094	toe
NE2		Man_23	11.17.2015	1652196	toe
NE2		Man_24	11.17.2015	1217890	toe
NE2		Man_25	11.17.2015	1093834	toe
NE2		Man_26	11.17.2015	947688	toe
NE2		Man_27	11.17.2015	1236412	toe
NE2		Man_28	11.17.2015	1357406	toe
NE2		Man_29	11.17.2015	1516032	toe
NE2		Man_30	11.17.2015	1231890	toe
NE2		Man_31	11.17.2015	1263450	toe
NE2		Man_32	11.17.2015	1273660	toe
NE2		Man_33	11.17.2015	1063002	toe
NE2		Man_34	11.17.2015	1357596	toe
NE2		Man_35	11.17.2015	1635606	toe
NE2		Man_36	11.17.2015	1555842	toe
NE2		Man_37	11.17.2015	1422630	toe
NE2		Man_38	11.17.2015	1094104	toe
NE2		Man_39	11.17.2015	746660	toe
NE2		Man_40	11.17.2015	999326	toe
NE2		Man_41	11.17.2015	955186	toe
NE2		Man_42	11.17.2015	680250	toe
NE2		Man_43	11.17.2015	1117844	toe
NE1		Vam_581	04.01.2014	569460	tip of tail
NE1		Vam_583	04.01.2014	978544	tip of tail
NE1		Vam_584	04.01.2014	1321398	tip of tail
NE1		Vam_585	04.01.2014	1526054	tip of tail
NE1		Vam_586	04.01.2014	765478	tip of tail
NE1		Vam_587	04.01.2014	948734	tip of tail
NE1		Vam_908	10.01.2014	1224612	tip of tail
NE1		Vam_909	10.01.2014	767628	tip of tail
NE1		Vam_910	10.01.2014	1060152	tip of tail
NE1		Vam_911	10.01.2014	1123010	tip of tail
NE1		Vam_912	10.01.2014	807552	tip of tail
NE1		Vam_913	10.01.2014	1063630	tip of tail
NE1		Vam_914	10.01.2014	1008556	tip of tail
NE1		Vam_915	10.01.2014	1041020	tip of tail
NE1		Vam_916	10.01.2014	1517764	tip of tail
NE1		Vam_917	10.01.2014	620510	tip of tail
NE1		Vam_918	10.01.2014	1297048	tip of tail
NE1		Vam_919	10.01.2014	403372	tip of tail
NE1		Vam_920	10.01.2014	586022	tip of tail
NE1		Vam_921	10.01.2014	602488	tip of tail
NE1		Vam_922	10.01.2014	809868	tip of tail
NE1		Vam_923	04.01.2015	1147380	tip of tail
NE1		Vam_924	04.01.2015	1002768	tip of tail
N		Gim_127	April or October 2012	1727820	tip of tail
N		Gim_128	April or October 2012	847688	tip of tail
N		Gim_129	April or October 2012	988598	tip of tail
N		Gim_130	April or October 2012	1370488	tip of tail
N		Gim_131	April or October 2012	1267452	tip of tail
N		Gim_132	April or October 2012	2037778	tip of tail
N		Gim_133	April or October 2012	1431002	tip of tail
N		Gim_134	April or October 2012	1284334	tip of tail
N		Gim_135	April or October 2012	1808886	tip of tail
N		Gim_137	April or October 2012	959592	tip of tail
N		Gim_138	April or October 2012	1277802	tip of tail
N		Gim_139	April or October 2012	933744	tip of tail
N		Gim_140	April or October 2012	765296	tip of tail
N		Gim_141	April or October 2012	1348304	tip of tail
N		Gim_142	April or October 2012	1241768	tip of tail
N		Gim_143	April or October 2012	540718	tip of tail
N		Gim_144	April or October 2012	751960	tip of tail
N		Gim_145	April or October 2012	1598376	tip of tail
N		Gim_146	April or October 2012	1631560	tip of tail
N		Gim_147	April or October 2012	572246	tip of tail
N		Gim_148	April or October 2012	1143524	tip of tail
N		Gim_149	April or October 2012	1462892	tip of tail
N		Gim_150	April or October 2012	582878	tip of tail
N		Gim_151	April or October 2012	1542364	tip of tail
CE		Urw_1152	2012	2446698	liver
CE		Urw_1153	2012	2820364	liver
CE		Urw_1154	2012	2393604	liver
CE		Urw_1155	2012	2164942	liver
CE		Urw_1156	2012	2073752	liver
CE		Urw_1157	2012	1895710	liver
CE		Urw_1158	2012	2861894	liver
CE		Urw_1159	2012	2696558	liver
CE		Urw_1160	2012	2189878	liver
CE		Urw_1161	2012	2427734	liver
CE		Urw_1162	2012	2979356	liver
CE		Urw_1163	2012	2198934	liver
CE		Urw_1164	2012	2049604	liver
CE		Urw_1165	2012	2373602	liver
CE		Urw_1166	2012	2448204	liver
CE		Urw_1167	2012	2700976	liver
CE		Urw_1168	2012	2069362	liver
CE		Urw_1169	2012	2590556	liver
CE		Urw_1170	2012	2055998	liver
CE		Urw_1171	2012	2258494	liver
CE		Urw_1172	2012	1925352	liver
CE		Urw_1173	2012	1551192	liver
SE		Sov_03	2011-2013	1424244	ear
SE		Sov_04	2011-2013	2151194	ear
SE		Sov_05	2011-2013	2337010	ear
SE		Sov_06	2011-2013	2833050	ear
SE		Sov_07	2011-2013	1994330	ear
SE		Sov_09	2011-2013	2466564	ear
SE		Sov_12	2011-2013	770234	ear
SE		Sov_13	2011-2013	1260552	ear
SE		Sov_14	2011-2013	1515774	ear
SE		Sov_15	2011-2013	1657628	ear
SE		Sov_16	2011-2013	999358	ear
SE		Sov_17	2011-2013	450682	ear
SE		Sov_19	2011-2013	736974	ear
SE		Sov_20	2011-2013	2884952	ear
SE		Sov_21	2011-2013	2158644	ear
SE		Sov_22	2011-2013	1427472	ear
SE		Sov_23	2011-2013	1647728	ear
SE		Sov_24	2011-2013	1084004	ear
SE		Sov_26	2011-2013	1509868	ear
SE		Sov_27	2011-2013	597552	ear
SE		Sov_28	2011-2013	1101230	ear
SE		Sov_30	2011-2013	774582	ear
SE		Sov_32	2011-2013	1194430	ear
C1		Pot_02	10.09.2015	1681248	ear
C1		Pot_10	10.12.2015	2407976	ear
C1		Pot_13	10.12.2015	2493066	ear
C1		Pot_15	10.12.2015	1494148	ear
C1		Pot_17	10.12.2015	1923302	ear
C1		Pot_18	10.12.2015	2565526	ear
C1		Pot_20	10.12.2015	2703766	ear
C1		Pot_25	10.13.2015	3460888	ear
C1		Pot_26	10.13.2015	2289304	ear
C1		Pot_28	10.13.2015	3138754	ear
C1		Pot_29	10.13.2015	1979046	ear
C1		Pot_30	10.13.2015	3292430	ear
C1		Pot_33	10.13.2015	2913392	ear
C1		Pot_35	10.13.2015	3316420	ear
C1		Pot_36	10.13.2015	3230904	ear
C1		Pot_37	10.13.2015	2704096	ear
C1		Pot_52	10.13.2015	2836144	ear
C1		Pot_53	10.13.2015	3241198	ear
C1		Pot_54	10.13.2015	2977854	ear
C1		Pot_55	10.13.2015	2396320	ear
C1		Pot_58	10.13.2015	2122404	ear
C1		Pot_59	10.13.2015	2495990	ear
C1		Pot_60	10.13.2015	2561874	ear
C1		Pot_61	10.13.2015	2388848	ear
C2		Lit_1914	10.03.2015	1058280	ear
C2		Lit_1954	10.03.2015	1117650	ear
C2		Lit_1971	10.03.2015	1095126	ear
C2		Lit_1972	10.03.2015	1220358	ear
C2		Lit_1994	10.04.2015	1089178	ear
C2		Lit_2004	10.04.2015	1259576	ear
C2		Lit_2007	10.04.2015	909316	ear
C2		Lit_2021	10.04.2015	979394	ear
C2		Lit_2035	10.04.2015	1648084	ear
C2		Lit_2036	10.04.2015	1736592	ear
C2		Lit_2037	10.04.2015	1452388	ear
C2		Lit_2041	10.04.2015	1134026	ear
C2		Lit_2042	10.04.2015	1590598	ear
C2		Lit_2043	10.04.2015	980608	ear
C2		Lit_2052	10.04.2015	1811138	ear
C2		Lit_2057	10.05.2015	1421474	ear
C2		Lit_2059	10.05.2015	797550	ear
C2		Lit_2071	10.05.2015	1037044	ear
C2		Lit_2072	10.05.2015	1302154	ear
C2		Lit_2084	10.05.2015	1223448	ear
C2		Lit_2085	10.05.2015	1043830	ear
C2		Lit_2091	10.05.2015	1030042	ear
C2		Lit_2095	10.05.2015	1096804	ear
C3		Kru_2121	10.07.2015	1470206	ear
C3		Kru_2122	10.07.2015	1467684	ear
C3		Kru_2134	10.07.2015	2043954	ear
C3		Kru_2149	10.07.2015	2209956	ear
C3		Kru_2150	10.07.2015	1439778	ear
C3		Kru_2151	10.07.2015	1190888	ear
C3		Kru_2157	10.07.2015	1286068	ear
C3		Kru_2158	10.07.2015	1469040	ear
C3		Kru_2173	10.07.2015	1165940	ear
C3		Kru_2191	10.07.2015	1181072	ear
C3		Kru_2192	10.07.2015	1119598	ear
C3		Kru_2193	10.07.2015	1134902	ear
C3		Kru_2219	10.07.2015	928928	ear
C3		Kru_2231	10.07.2015	587506	ear
C3		Kru_2232	10.07.2015	996640	ear
C3		Kru_2240	10.07.2015	593510	ear
C3		Kru_2276	10.07.2015	620672	ear
C3		Kru_2277	10.07.2015	853618	ear
C3		Kru_2289	10.07.2015	784140	ear
C3		Kru_2290	10.07.2015	1118088	ear
C3		Kru_2299	10.07.2015	998244	ear
C3		Kru_2309	10.07.2015	480986	ear
C3		Kru_2310	10.07.2015	966838	ear
C3		Kru_2314	10.07.2015	820062	ear
S		Rad_01	12.06.2012	496882	ear
S		Rad_05	11.20.2012	915094	ear
S		Rad_11	01.21.2012	596030	ear
S		Rad_16	11.25.2012	505594	ear
S		Rad_25	11.21.2013	754126	ear
S		Rad_27	12.16.2013	634938	ear
S		Rad_28	12.16.2013	1386546	ear
S		Rad_29	12.16.2013	901932	ear
S		Rad_31	01.19.2014	848234	ear
S		Rad_32	01.16.2014	1464008	ear
S		Rad_40	07.22.2015	1439792	ear
S		Rad_41	04.08.2015	1702960	ear
S		Rad_42	11.12.2015	1673816	ear
S		Rad_43	01.20.2015	1713944	ear
S		Rad_44	03.14.2013	1949808	ear
S		Rad_46	07.21.2015	2048020	ear
S		Rad_47	11.03.2015	2082762	ear
S		Rad_48	11.07.2015	2481082	ear
S		Rad_49	04.09.2015	2166116	ear
S		Rad_50	05.10.2015	1702878	ear
S		Rad_51	03.12.2015	2293320	ear
SW1		Rad_53	11.20.2012	866522	ear
SW1		Ven_382	01.09.2014	1592490	ear
SW1		Ven_383	01.09.2014	1315788	tip of tail
SW1		Ven_385	01.09.2014	1942100	tip of tail
SW1		Ven_387	01.09.2014	3349186	tip of tail
SW1		Ven_388	01.09.2014	1961358	tip of tail
SW1		Ven_389	01.09.2014	1348778	tip of tail
SW1		Ven_391	01.09.2014	1986116	tip of tail
SW1		Ven_396	01.09.2014	782544	tip of tail
SW1		Ven_397	01.09.2014	1823520	tip of tail
SW1		Ven_398	01.09.2014	1131200	tip of tail
SW1		Ven_401	01.09.2014	1398368	tip of tail
SW1		Ven_403	01.09.2014	1085682	tip of tail
SW1		Ven_404	01.09.2014	1524596	tip of tail
SW1		Ven_405	01.09.2014	1425604	tip of tail
SW1		Ven_408	01.09.2014	3627660	tip of tail
SW1		Ven_409	01.09.2014	3933800	tip of tail
SW1		Ven_410	01.09.2014	3000324	tip of tail
SW1		Ven_411	01.09.2014	1713248	tip of tail
SW1		Ven_412	01.09.2014	2192798	tip of tail
SW1		Ven_413	01.09.2014	1500880	tip of tail
SW1		Ven_415	01.09.2014	1981684	tip of tail
SW2		Tou_001	10.11.2012	1452008	tip of tail
SW2		Tou_002	05.23.2013	2891518	tip of tail
SW2		Tou_003	05.23.2013	1331216	tip of tail
SW2		Tou_004	05.23.2013	2226838	tip of tail
SW2		Tou_005	05.22.2013	1366746	tip of tail
SW2		Tou_006	05.22.2013	1101840	tip of tail
SW2		Tou_007	05.22.2013	1222038	tip of tail
SW2		Tou_008	05.22.2013	1304424	tip of tail
SW2		Tou_009	05.22.2013	1803302	tip of tail
SW2		Tou_010	05.22.2013	722844	tip of tail
SW2		Tou_012	05.22.2013	1695540	tip of tail
SW2		Tou_013	05.22.2013	1096164	tip of tail
SW2		Tou_014	05.16.2013	662982	tip of tail
SW2		Tou_015	05.16.2013	936632	tip of tail
SW2		Tou_022	10.09.2013	923530	tip of tail
SW2		Tou_023	10.10.2013	1523896	tip of tail
SW2		Tou_027	10.10.2013	1000754	tip of tail
SW2		Tou_029	10.10.2013	1074842	tip of tail
SW2		Tou_030	10.10.2013	563886	tip of tail
SW2		Tou_031	10.10.2013	1488836	tip of tail
SW2		Tou_032	10.09.2013	1183728	tip of tail
SW2		Tou_033	10.03.2013	1446132	tip of tail

## Sheet: Tab_S2_ClimVarCorrs.
	AnMTemp	MDR	Iso	TempSeas	MaxTempWM	Min TempCM	AnPrec	PrecWM	PrecDM	PrecSeas	Table S2. Correlations for the relationships between population-specific values of different climate variables from the WorldClim database. Above diagonal: correlation coefficient (spearman’s ρ), below diagonal significance level of correlations (NS=non-significant, * < 0.05, ** < 0.01, *** < 0.001. Abbreviation: AnMTemp: Annual Mean Temperature; MDR: Mean Diurnal Range (Mean of monthly (max temp…
AnMTemp		0.41	0.82	-0.83	0.93	0.93	0.47	0.04	0.55	-0.6
MDR	NS		0.67	-0.31	0.6	0.29	0.46	0.32	0.27	-0.22
Iso	**	*		-0.86	0.77	0.82	0.73	0.35	0.7	-0.63
TempSeas	**	NS	***		-0.68	-0.94	-0.72	-0.23	-0.84	0.85
MaxTempW M	***	*	**	*		0.81	0.44	0.01	0.44	-0.51
MinTempCM	***	NS	**	***	**		0.61	0.15	0.78	-0.79
AnPrec	NS	NS	**	**	NS	*		0.72	0.8	-0.53
PrecWM	NS	NS	NS	NS	NS	NS	**		0.39	0.02
PrecDM	NS	NS	*	***	NS	**	**	NS		-0.86
PrecSeas	*	NS	*	***	NS	**	NS	NS	***

## Sheet: Tab_S3_PCA_Loadings
Variable	Description	PC1	PC2	PC3	PC4	Table S3. Loadings of each climate variable from the WorldClim dataset to each principal component. Shading indicates loadings |>0.4|. Only component 1 and 2 are retained for analysis.
AnMTemp	Annual Mean Temperature	0.888704	-0.364109	0.0578181	-0.26244
MDR	Mean Diurnal Range (Mean of monthly (max temp - min temp))	0.524714	-0.194389	-0.743633	0.362954
Iso	Isothermality (BIO2/BIO7) (* 100)	0.926989	-0.100836	-0.240856	0.214183
TempSeas	Temperature Seasonality (standard deviation *100)	-0.948377	0.0466187	-0.197475	-0.00798012
MaxTempWM	Max Temperature of Warmest Month	0.765752	-0.48857	-0.259094	-0.227364
MinTempCM	Min Temperature of Coldest Month	0.935733	-0.215988	0.155014	-0.205151
AnPrec	Annual Precipitation	0.784858	0.594761	-0.0451386	-0.0846273
PrecWM	Precipitation of Wettest Month	0.431476	0.783068	-0.370763	-0.243599
PrecDM	Precipitation of Driest Month	0.773567	0.520208	0.261464	0.208074
PrecSeas	Precipitation Seasonality (Coefficient of Variation)	-0.750757	0.0900335	-0.561159	-0.284127
	Total variance explained per component	62.5	17.14	12.67	5.309
	Cumulative variance explained	62.5	79.64	92.31	97.619

## Sheet: Tab_S4_Reads_Mapping
Sample	Population	Number of properly paired reads mapped to M. glareolus reference genome (GCA_001305785.1)	Number of properly paired reads mapped to our improved reference genome	Percentage increase	Table S4. Mapping results of mapped reads onto C. glareolus reference genome (GCA_001305785.1) and our improved genome from the Cross-species scaffolding pipeline. We mapped a subset of reads from one sample of each population for reference, resulting in an average increase of properly paired reads of 12.5%.
Pal_03B	NE3.fi	1570842	1797278	12.5988
Man_19	NE2.fi	689950	799570	13.7099
Vam_581	NE1.fi	355088	407906	12.9486
Gim_127	N.se	844552	972112	13.1219
Urw_1152	CE.pl	1692884	1957572	13.5212
Sov_02	SE.ro	1409272	1535772	8.2369
Pot_02	C1.de	1156232	1319496	12.3732
Kru_2121	C2.cz	682140	785402	13.1477
Lit_1914	C3.cz	514202	589764	12.8122
Rad_01	S.it	344434	391868	12.1046
Ven_381	SW1.fr	607554	687584	11.6393
Tou_001	SW2.fr	858114	991050	13.4137

## Sheet: Tab_S5_Betw._Pop._FST
Distance\FST	NE3.fi	NE2.fi	NE1.fi	N.se	CE.pl	SE.ro	C1.de	C2.cz	C3.cz	S.it	SW1.fr	SW2.fr	Population average FST	Table S5. Above diagonal: between population FST-values, below diagonal: geographic distance between populations (in kilometres). Population Ids can be found in table 1.
NE3.fi		0.124673	0.139287	0.394209	0.214541	0.171612	0.261552	0.213038	0.208748	0.357213	0.342929	0.487519	0.265029
NE2.fi	739.608		0.043467	0.389905	0.206709	0.167358	0.261983	0.209154	0.203795	0.357256	0.342591	0.483187	0.253643
NE1.fi	742.317	216.327		0.400271	0.220112	0.180765	0.275331	0.222788	0.218374	0.36762	0.357801	0.498656	0.265861
N.se	883.866	499.315	285.474		0.325063	0.254236	0.296569	0.249294	0.245713	0.426884	0.39687	0.554926	0.357631
CE.pl	1588.95	909.566	846.687	787.582		0.104974	0.179379	0.133436	0.130008	0.325206	0.290091	0.444747	0.234024
SE.ro	2382.44	1657.35	1648.71	1622.44	835.44		0.120936	0.070797	0.066151	0.246318	0.21492	0.366315	0.17858
C1.de	1834.4	1306.77	1157.55	951.027	595.629	1084.79		0.100204	0.089757	0.324544	0.285083	0.451654	0.240636
C2.cz	2024.96	1455.06	1325.25	1141.97	639.801	931.327	219.861		0.034853	0.286045	0.23402	0.405552	0.196289
C3.cz	2015.96	1454.56	1320.94	1132.37	652.205	961.736	199.042	30.5852		0.287336	0.229495	0.404778	0.192637
S.it	2861.45	2280.6	2161.02	1977.7	1404.51	1166.24	1030.59	938.861	845.567		0.285661	0.36408	0.329833
SW1.fr	2584.56	2202.33	2020.25	1760.28	1548.29	1766.63	958.624	1284.37	917.27	881.602		0.219885	0.29085
SW2.fr	3081.06	2659.61	2488.79	2239.91	1923.43	1945.94	1368.38	837.769	1271.23	833.391	506.622		0.425573

## Sheet: Tab_S6_Mantel_Tests
Test (1)	r	p-value	q-value (2)	Table S6. Mantel and partial Mantel tests. Correlations between genetic distance (Y) and geographic distance (GeoDist), as well as correlations between Y and each of the climate variables while controlling for GeoDist (r = correlation coefficient). q-values were calculated by applying a FDR correction of 5% (Benjamini and Hochberg 1995).
Y ~ geographic distance	0.4686	0.002	0.026
Y ~ AnMTemp | geo_dist	0.1223	0.211	0.229
Y ~ MDR | geo_dist	0.2095	0.103	0.166
Y ~ TempSeas | geo_dist	0.2472	0.081	0.166
Y ~ AnPrec | geo_dist	0.3428	0.065	0.166
Y ~ PrecSeas | geo_dist	0.1907	0.161	0.19
Y ~ Iso | geo_dist	0.4611	0.014	0.061
Y ~ MaxTempWM | geo_dist	0.2254	0.136	0.177
Y ~ MinTempCM | geo_dist	0.2615	0.098	0.166
Y ~ PrecWM | geo_dist	0.1661	0.115	0.166
Y ~ PrecDM | geo_dist	0.2763	0.082	0.166
Y ~ PC1 | geo_dist	0.4507	0.012	0.061
Y ~ PC2 | geo_dist	-0.08737	0.604	0.604
(1) Y = genetic distance calculated as pairwise linearized FST values
(2) P-values corrected for multiple testing using the Benjamini and Hochberg method to control False Discovery Rate.

## Sheet: Tab_S7_Candidate_Genes
Locus	SNP	Gene	GeneID	Test	Table S7. Overview of candidate genes identified by at least two genome scan methods. Locus refers to the location on the M. ochgrogaster reference genome (Chromosome_base-position). Test refers to the genome scan method that identified the SNP as an outlier loci (derived by LMFF = latent factor mixed models (Frichot et al. 2013), Bayenv: Bayesian approaches (Coop et al. 2020), RDA: Redundancy an…
NC_022009.1_114127352	13905	LOC101979993 - IQCJ-SCHIP1 readthrough transcript protein	101979993	LFMM_PC2 Bayenv_PC2
NC_022009.1_46105427	8095	Dync1h1 - Dynein cytoplasmic 1 heavy chain 1	101984788	LFMM_PC1 Bayenv_PC1
NC_022010.1_6202483	3306	Ccdc60 – Coiled-coil domain containing 60	101981129	LFMM_PC2, Bayenv_PC2
NC_022011.1_19197181	1228	Zfhx3 – Zinc finger homeobox 3	102001415	LFMM_PC1, LFMM_PC2, Bayenv_PC1
NC_022011.1_34776034	6118	Pard3 – Par-3 family cell polarity regulator	101989144	LFMM_PC1, Bayenv_PC1
NC_022011.1_3920185	21260	Sntb2 – Syntrophin beta 2	101992453	LFMM_PC2, Bayenv_PC2
NC_022011.1_56624398	830	Lrp1b - LDL receptor related protein 1B	101997699	LFMM_PC2, Bayenv_PC2
NC_022012.1_36407433	10718	Grik4 – Glutamate ionotropic receptor kainate type subunit 4	101999225	LFMM_PC2, Bayenv_PC2
NC_022012.1_47630215	16807	Exph5 – Exophilin 5	101978966	LFMM_PC1, Bayenv_PC1, RDA
NC_022012.1_86433265	2658	Glb1 – Galactosidase beta 1	101995815	LFMM_PC2, Bayenv_PC2
NC_022013.1_34093736	1113	Cdc73 – Cell division cycle 73	102001708	Bayenv_PC1, RDA
NC_022013.1_54264340	11298	Nrg3 – Neuregulin 3	101991068	LFMM_PC1, Bayenv_PC1
NC_022013.1_58988823	15530	Ptpn20 – Protein tyrosine phosphatase non-receptor type 20	102001893	Bayenv_PC1, RDA
NC_022013.1_70231999	53	Dusp10 – Dual specificity phosphatase 10	101991434	Bayenv_PC1, RDA
NC_022013.1_73321014	625	Gpatch2 - G-patch domain containing 2	101998109	LFMM_PC1, Bayenv_PC1
NC_022013.1_77189997	3823	Batf3 – Basic leucine zipper ATFlike transcription factor 3	101980506	LFMM_PC1, Bayenv_PC1, Bayenv_PC2, RDA
NC_022013.1_78476899	1013	Kcnh1 – Potassium voltage-gated channel subfamily H member 1	101985787	LFMM_PC2, Bayenv_PC2
NC_022014.1_31095426	5192	Rcvrn – Recoverin	101994553	LFMM_PC2, Bayenv_PC2
NC_022014.1_41285562	8997	Fam114a2 – Family with sequence similarity 114 member A2	101997830	LFMM_PC1, Bayenv_PC1
NC_022014.1_61163428	21680	Usp32 – Ubiquitin specific peptidase 32	101992481	LFMM_PC1, Bayenv_PC1
NC_022015.1_15886054	10195	LOC102001996 – Acyl-coenzyme A synthetase ACSM4, mitochondrial	102001996	LFMM_PC2, Bayenv_PC2
NC_022015.1_2378691	8764	Lyve1 – Lymphatic vessel endothelial hyaluronan receptor 1	101996405	LFMM_PC2, Bayenv_PC2
NC_022015.1_25578114	5595	Fam53b – Family with sequence similarity 53 member B	101990325	Bayenv_PC1, RDA
NC_022016.1_34744889	10905	Magix - MAGI family member, Xlinked	101994189	Bayenv_PC1, RDA
NC_022016.1_65583158	2415	Nfia – Nuclear factor I A	101985327	LFMM_PC1, Bayenv_PC1
NC_022016.1_6610013	4490	Tnc – Tenascin C	101983607	LFMM_PC2, Bayenv_PC2
NC_022017.1_15736754	10561	Ift27 – Intraflagellar transport 27	101989188	LFMM_PC1, LFMM_PC2, Bayenv_PC1
NC_022017.1_17053779	19263	Adamts20 - ADAM metallopeptidase with thrombospondin type 1 motif 20	101980054	LFMM_PC2, Bayenv_PC2
NC_022017.1_43070389	18068	Fer1l6 – Fer-1 like family member 6	101996887	LFMM_PC2, Bayenv_PC2
NC_022018.1_22965832	1502	Camk1d – Calcium/calmodulin dependent protein kinase ID	101997166	LFMM_PC2, Bayenv_PC2
NC_022018.1_59867563	14768	Ntrk2 – Neurotrophic receptor tyrosine kinase 2	101991185	LFMM_PC2, Bayenv_PC2, RDA
NC_022019.1_33366136	1761	Dock9 – Dedicator of cytokinesis 9	101983813	LFMM_PC2, RDA
NC_022020.1_13918386	1319	Dtna – Dystrobrevin alpha	102001187	LFMM_PC1, Bayenv_PC1, RDA
NC_022020.1_39468798	14030	LOC101982397 – Zinc finger protein 474	101982397	LFMM_PC2, Bayenv_PC2
NC_022022.1_22815234	9847	Ank2 – Ankyrin 2	101979678	LFMM_PC2, Bayenv_PC2
NC_022024.1_33246556	5752	Igf1 – Insulin like growth factor 1	101987701	LFMM_PC2, Bayenv_PC2
NC_022025.1_5022288	5995	Kiaa1324l - KIAA1324 like	101997177	LFMM_PC2, Bayenv_PC2
NC_022027.1_38831099	13878	Adgrl3 – Adhesion G proteincoupled receptor L3	101986483	Bayenv_PC1, RDA
NC_022027.1_54997482	19286	Lrrc8c – Leucine rich repeat containing 8 VRAC subunit C	101997182	LFMM_PC2, RDA
NC_022028.1_28663654	13488	St6gal2 - ST6 beta-galactoside alpha-2,6-sialyltransferase 2	101979687	LFMM_PC2, Bayenv_PC2
NC_022028.1_33292795	9202	Cdh23 – Cadherin related 23	101999180	LFMM_PC1, Bayenv_PC1
NC_022028.1_35652758	1125	Rufy2 - RUN and FYVE domain containing 2	101987900	LFMM_PC2, Bayenv_PC2
NC_022028.1_49631929	8437	Dnah8 – Dynein axonemal heavy chain 8	101988652	LFMM_PC2, Bayenv_PC2
NC_022029.1_13954523	5544	Atad2b - ATPase family AAA domain containing 2B	101991203	LFMM_PC2, Bayenv_PC2
NC_022030.1_4789630	16537	Slc2a12 – Solute carrier family 2 member 12	101990267	Bayenv_PC1, RDA
NC_022030.1_57114683	9559	Tns1 – Tensin 1	102001111	LFMM_PC1, Bayenv_PC1
NC_022031.1_25142086	17315	Fut9 – Fucosyltransferase 9	101991953	LFMM_PC2, Bayenv_PC2
NC_022031.1_30606927	2299	Bach2 - BTB domain and CNC homolog 2	101995098	LFMM_PC1, LFMM_PC2, Bayenv_PC2, RDA
NC_022033.1_117651	13141	Myt1 – Myelin transcription factor 1	101989790	Bayenv_PC1, RDA
NC_022033.1_15962378	375	Ptprt – Protein tyrosine phosphatase receptor type T	101998531	LFMM_PC2, Bayenv_PC1, RDA
NC_022034.1_10692654	12357	Fndc1 – Fibronectin type III domain containing 1	101985076	LFMM_PC2, Bayenv_PC2
NC_022034.1_34066290	6313	Tbc1d32 - TBC1 domain family member 32	101979138	Bayenv_PC2, RDA
NC_022034.1_40747119	13061	Ptprk – Protein tyrosine phosphatase receptor type K	101989309	LFMM_PC2, Bayenv_PC2
NC_022036.1_5481645	16269	LOC101998720 – Anionic trypsin-2	101998720	Bayenv_PC1, RDA
NW_004949095.1_788514	7990	C6H1orf21 – Chromosome 6 C1orf21 homolog	101983365	LFMM_PC2, Bayenv_PC2
NW_004949096.1_35517029	20241	Blvra – Ciliverdin reductase A	101996347	LFMM_PC2, Bayenv_PC2
NW_004949098.1_1764557	14228	Mrpl19 – Mitochondrial ribosomal protein L19	101984889	LFMM_PC1, RDA
NW_004949099.1_1813079	16762	Aplf – Aprataxin and PNKP like factor	101983646	LFMM_PC1, Bayenv_PC1
NW_004949099.1_24984757	14356	Grm7 – Glutamate metabotropic receptor 7	102002042	LFMM_PC2, Bayenv_PC2
NW_004949099.1_7212850	11906	LOC113458036 – Uncharacterized LOC113458036	113458036	LFMM_PC1, Bayenv_PC1, RDA
NW_004949102.1_10543126	731	Exoc4 – Exocyst complex component 4	101999828	LFMM_PC1, LFMM_PC2, Bayenv_PC2, RDA
NW_004949102.1_1626706	3317	LOC101997986 – Hyaluronidase-5like	101997986	Bayenv_PC1, RDA
NW_004949102.1_4439720	7323	Grm8 – Glutamate metabotropic receptor 8	102000941	LFMM_PC1, Bayenv_PC1
NW_004949102.1_6516662	13798	Ahcyl2 – Adenosylhomocysteinase like 2	101989422	Bayenv_PC1, RDA
NW_004949106.1_3445183	19410	Plcl1 – Phospholipase C like 1 (inactive)	101997890	Bayenv_PC1, RDA
NW_004949106.1_7957839	21309	Stat4 – Signal transducer and activator of transcription 4	101994625	LFMM_PC2, Bayenv_PC2
NW_004949111.1_3852573	15198	LOC101997307 – Uncharacterized LOC101997307	101997307	LFMM_PC1, RDA
NW_004949117.1_4850355	15033	Dpys – Dihydropyrimidinase	101985105	Bayenv_PC1, RDA
NW_004949128.1_2823627	5956	Atp10b - ATPase phospholipid transporting 10B (putative)	101983489	LFMM_PC2, Bayenv_PC2
NW_004949130.1_2298948	9797	LOC101979737 – Keratin, type I cytoskeletal 18 pseudogene	101979737	LFMM_PC2, Bayenv_PC2
NW_004949149.1_1068966	11743	Inpp4b – Inositol polyphosphate-4phosphatase type II B	101992938	LFMM_PC1, LFMM_PC2
NW_004949155.1_1652207	7752	Slc16a2 – Solute carrier family 16 member 2	101982460	LFMM_PC1, Bayenv_PC1
NW_004949164.1_394094	19532	Elmo1 – Engulfment and cell motility 1	101998663	Bayenv_PC1, RDA
NW_004949242.1_70943	16243	LOC101986078 – Vomeronasal type-1 receptor 4-like	101986078	LFMM_PC1, Bayenv_PC1

## Sheet: Tab_S8_Sig._GOterms
GO term	Biological process	Annotated†	Significant‡	Expected§	p-value ¶	Table S8. Significantly over-represented biological processes among 37 candidate genes.
GO:0060263	Regulation of respiratory burst	4	2	0.11	0.0042
GO:0006835	Dicarboxylic acid transport	15	3	0.41	0.0069
GO:0031643	Positive regulation of myelination	5	2	0.14	0.0069
GO:0046928	Regulation of neurotransmitter secretion	29	4	0.79	0.0071
GO:0051966	Regulation of synaptic transmission, glutamergic	17	3	0.46	0.0099
GO:0048709	Oligodendrocyte differentiation	17	3	0.46	0.0099
† Annotated refers to the number of genes with a particular GO-term in the full list
‡ Significant refers to the number of genes with a particular GO-term in the candidate list
§ Expected refers to the expected number of genes based on the size of the candidate list
¶ P-value refers to the p-value of the Fisher’s exact test

## Sheet: Tab_S9_RDA_Results
	20,500 Putative neutral loci		213 Candidate loci		RDA outlier loci		LFMM PC1 outlier loci		LFMM PC2 outlier loci		Bayenv2 PC1 outlier loci		Bayenv2 PC1 outlier loci		Table S9. Tables Results of the redundancy analysis to partition genetic variation into effects of population structure and climate.
Model	Adjusted R2	P (>F)	Adjusted R2	P (>F)	Adjusted R2	P (>F)	Adjusted R2	P (>F)	Adjusted R2	P (>F)	Adjusted R2	P (>F)	Adjusted R2	P (>F)
Climate | Population structure	0.0439872	0.298	0.32203	0.028*	0.511262	0.023*	0.135374	0.115	0.190851	0.139	0.252157	0.095	0.23849	0.073
Population structure | Climate	0.382433	0.014*	0.309419	0.037*	0.384311	0.094	0.175365	0.053	0.271564	0.069	0.311216	0.019*	0.344975	0.022*
Climate	0.330564	< 0.01**	0.406102	< 0.001***	0.153196	0.065	0.619219	< 0.01**	0.367007	< 0.001***	0.452626	< 0.01**	0.385745	< 0.01**
Population structure	0.66901	< 0.001***	0.393491	< 0.001***	0.226245	0.011*	0.659211	< 0.001***	0.44772	< 0.001***	0.511685	< 0.001***	0.492229	< 0.001***

## Sheet: Tab_S10_VarPart
Effect	20,500 neutral loci	213 Candidate loci	RDA outlier loci	LFMM PC1 outlier loci	LFMM PC2 outlier loci	Bayenv2 PC1 outlier loci	Bayenv2 PC2 outlier loci	Table S10. Results of variance partitioning showing the percentage of total explained genetic variation attributable to only population structure, climate, and joint effects of climate and population structure. Results are shown for neutral loci and all subsets of outlier loci
Climate	0.167173	0.352448	0.466949	0.186482	0.305845	0.279823	0.288302
Population structure	0.3302	0.28709	0.434924	0.176956	0.299236	0.2671	0.300832
Joint effects of climate and population structure	0.502627	0.360462	0.0981262	0.636563	0.394919	0.453077	0.410866

[truncated: 2 more sheets: Tab_S11_Associated_loci, Tab_S12_PolygenicScores]
